# Supplementary material for: A Comprehensive Study of the Quality of Fat-Tailed Sheep Carcasses in Greece
Source: Animals (Basel). 2022 Aug 7;12(15):1998. doi: 10.3390/ani12151998 (PMC9367314; doi:10.3390/ani12151998)
Supplement: Supplementary file 1 [file animals-12-01998-s001.zip]

Archive with 1 entries (1 files):
- animals-1833618-supplementary.pdf
